# Supplementary material for: Responses to Developmental Temperature Fluctuation in Life History Traits of Five Drosophila Species (Diptera: Drosophilidae) from Different Thermal Niches
Source: Insects. 2021 Oct 11;12(10):925. doi: 10.3390/insects12100925 (PMC8540664; doi:10.3390/insects12100925)
Supplement: Supplementary file 1 [file insects-12-00925-s001.zip]

Archive with 1 entries (1 files):
- insects-1421366-supplementary.pdf
